# Supplementary material for: KYNA Ameliorates Hepatic Ischemia–Reperfusion Injury by Activating the Hippo Signalling Pathway via FTO‐Dependent m6A Demethylation of LATS1
Source: Cell Prolif. 2025 Apr 25;58(10):e70048. doi: 10.1111/cpr.70048 (PMC12508694; doi:10.1111/cpr.70048)
Supplement: Supplementary file 4 — Table S1. Primer sequences used for RT‐qPCR analysis. [file CPR-58-e70048-s001.xlsx]

## Sheet: Sheet1
Primer sequences used for RT-qPCR analysis.
Name	Primer sequences (5'-3')
β-actin(Mouse)	Forward 5ʹ-GGCTGTATTCCCCTCCATCG-3ʹ
	Reverse5ʹ-CCAGTTGGTAACAATGCCATGT-3ʹ
β-actin(Human)	Forward 5ʹ-CATGTACGTTGCTATCCAGGC-3ʹ
	Reverse5ʹ-CTCCTTAATGTCACGCACGAT-3ʹ
AHR(Mouse)	Forward 5ʹ-GCCCTTCCCGCAAGATGTTAT-3ʹ
	Reverse5ʹ-TCAGCAGGGGTGGACTTTAAT-3ʹ
GPR35(Mouse)	Forward 5ʹ- GGTCACCTCCCTGGTAGTG-3ʹ
	Reverse5ʹ-AGCGGCAGGTAGAATCCCA-3ʹ
FTO(Mouse)	Forward 5ʹ-CCGTCCTGCGATGATGAAGT-3ʹ
	Reverse5ʹ-CCCATGCCGAAATAGGGCTC-3ʹ
LATS1(Mouse)	Forward 5ʹ-AATTTGGCACACATCATAAAGCC -3ʹ
	Reverse5ʹ-ACGAGGGTCTTGGTAACTCATT -3ʹ
LATS1(Human)	Forward 5ʹ-AATTTGGGACGCATCATAAAGCC -3ʹ
	Reverse5ʹ-TCGTCGAGGATCTTGGTAACTC -3ʹ
