# Supplementary material for: KYNA Ameliorates Hepatic Ischemia–Reperfusion Injury by Activating the Hippo Signalling Pathway via FTO‐Dependent m6A Demethylation of LATS1
Source: Cell Prolif. 2025 Apr 25;58(10):e70048. doi: 10.1111/cpr.70048 (PMC12508694; doi:10.1111/cpr.70048)
Supplement: Supplementary file 5 — Table S2. Effects of KYNA on physiological functions and surgical stress tolerance in mice. [file CPR-58-e70048-s003.xlsx]

## Sheet: Sheet1
					body weight (g)	respiratory rate (times/min)	Blood glucose (mmol/L)	recovery time (min)	perioperative mortality(%)
				Saline(n=15)	22.31±0.32	166.5±3.24	8.21±0.47	26.83±2.58	6.7(1/15)
				KYNA(n=15)	21.34±0.42	165.3±2.41	4.23±0.22	22.63±3.23	6.7(1/15)
				P value	0.21	0.54	<0.01	0.52	>0.99
